# Supplementary material for: RASSF1A independence and early galectin‐1 upregulation in PIK3CA‐induced hepatocarcinogenesis: new therapeutic venues
Source: Mol Oncol. 2021 Nov 20;16(5):1091–118. doi: 10.1002/1878-0261.13135 (PMC8895452; doi:10.1002/1878-0261.13135)
Supplement: Supplementary file 3 — Table S2. Combinatorial drug screening results for PLC/PRF/5 cells. [file MOL2-16-1091-s002.xlsx]

## Sheet: Glossary
Combinatorial drug screening results for PLC/PRF/5 cells
drug: name of compound
Ea: Effect of OTX008 measured by nuclei counting
Vb: Normalized viability for compounds measured by nuclei counting
Vab: Measured normalized viability for combination treatment measured by nuclei counting
Eb: Effect of compound measured by nuclei counting [1-Vb]
Eab: Expected effect of combination treatment according to the Bliss model
Mab: Effect of combination treatment measured by nuclei counting [1-Vab]
EOB: Mab-Eab
Zscore EOB: standard score for EOB values
CAS: CAS number
TML_pathway: Targeted pathway provided by vendor
TML_target: Target provided by vendor
clue_clinical_phase: clinical phase provided by the clue repurposing database (THE DRUG REPURPOSING HUB [clue.io])
clue_moa: mode of action provided by the clue repurposing database (THE DRUG REPURPOSING HUB [clue.io])
clue_target: target provided by the clue repurposing database (THE DRUG REPURPOSING HUB [clue.io])

## Sheet: Table S2
drug	Ea	Vb	Vab	Eb	Eab	Mab	EOB	Zscore EOB	CAS	TML_pathway	TML_target	clue_clinical_phase	clue_moa	clue_target
(E/Z)-Endoxifen	0.315921	1.06301	0.629819	-0.0630091	0.272818	0.370181	0.0973623	0.93977	110025-28-0	Endocrinology/Hormones	ER	Phase 2	estrogen receptor antagonist	ESR1
(R)-Ruxolitinib	0.315921	1.06275	0.713015	-0.0627503	0.272995	0.286985	0.0139893	-0.257406	941678-49-5	Angiogenesis; Chromatin/Epigenetic; JAK/STAT signaling; Stem Cells	JAK1; JAK2	Launched	JAK inhibitor	JAK1|JAK2|JAK3|TYK2
10-Hydroxycamptothecin	0.315921	0.185632	0.204703	0.814368	0.873013	0.795297	-0.0777159	-1.57422	19685-09-7	DNA Damage/DNA Repair	Topo I	Preclinical	topoisomerase inhibitor	TOP1
2-Methoxyestradiol	0.315921	0.844222	0.414398	0.155778	0.422486	0.585602	0.163116	1.88395	362-07-2	Angiogenesis; Cytoskeletal Signaling; Chromatin/Epigenetic	HIF-1?; HIF-2?; Microtubule depolymerization	Phase 2	hypoxia inducible factor inhibitor	COMT|CYP19A1|CYP1A1|CYP1B1|HIF1A|TUBB
6-Mercaptopurine monohydrate	0.315921	0.93753	0.644882	0.0624702	0.358656	0.355118	-0.00353787	-0.509083	6112-76-1	DNA Damage/DNA Repair; Others	DNA synthesis; PRPP Amidotransferase
8-Azaguanine	0.315921	1.03016	0.704837	-0.0301593	0.29529	0.295163	-0.000127551	-0.460113	134-58-7	Others	Purine nucleoside phosphorylase	Preclinical	purine antagonist	PNP
8-Methoxypsoralen	0.315921	1.06887	0.687298	-0.0688737	0.268806	0.312702	0.0438958	0.17203	298-81-7	DNA Damage/DNA Repair	DNA	Launched	DNA synthesis inhibitor	CYP1A1|CYP1A2|CYP2A13|CYP2A6|CYP3A4
Abemaciclib	0.315921	0.616806	0.386155	0.383194	0.578056	0.613845	0.0357882	0.0556106	1231929-97-7	Cell Cycle/Checkpoint	CDK4; CDK6	Launched	CDK inhibitor	CDK4|CDK6
abemaciclib mesylate	0.315921	0.588255	0.38463	0.411745	0.597587	0.61537	0.0177831	-0.202929	1231930-82-7	Cell Cycle/Checkpoint	CDK4; CDK6	Launched	CDK inhibitor	CDK4|CDK6
Abiraterone	0.315921	1.03449	0.670691	-0.0344905	0.292327	0.329309	0.0369819	0.0727516	154229-19-3	Metabolism	CYP17	Launched	androgen biosynthesis inhibitor	CYP11B1|CYP17A1
ABT-199	0.315921	1.0487	0.673655	-0.0487	0.282607	0.326345	0.0437381	0.169766	1257044-40-8	Apoptosis	Bcl-2	Launched	BCL inhibitor	BCL2
Acalabrutinib	0.315921	1.03179	0.659131	-0.0317918	0.294173	0.340869	0.0466956	0.212234	1420477-60-6	Angiogenesis	BTK	Launched	Bruton's tyrosine kinase (BTK) inhibitor	BTK
Afatinib	0.315921	0.837767	0.432212	0.162233	0.426902	0.567788	0.140887	1.56475	439081-18-2	Angiogenesis; JAK/STAT signaling; Tyrosine Kinase/Adaptors	EGFR (L858R); EGFR (L858R/T790M); EGFR (wt); HER2; HER4	Launched	EGFR inhibitor	EGFR|ERBB2|ERBB4
Afatinib Dimaleate	0.315921	0.793052	0.414751	0.206948	0.45749	0.585249	0.127759	1.37624	850140-73-7	Angiogenesis; JAK/STAT signaling; Tyrosine Kinase/Adaptors	EGFR (L858R); EGFR (L858R/T790M); EGFR (wt); HER2
AICAR (Acadesine)	0.315921	1.08567	0.700502	-0.0856714	0.257315	0.299498	0.0421821	0.147423	2627-69-2	PI3K/Akt/mTOR signaling	AMPK	Phase 3	AMPK activator
Alectinib	0.315921	0.948876	0.676177	0.0511245	0.350895	0.323823	-0.0270714	-0.847007	1256580-46-7	Angiogenesis; Tyrosine Kinase/Adaptors; Tyrosine Kinase/Adaptors	ALK; ALK (F1174L); ALK (R1275Q); INSR; VEGFR2 (KDR)	Launched	ALK tyrosine kinase receptor inhibitor	ALK|MET
Altretamine	0.315921	0.986598	0.693078	0.0134022	0.32509	0.306922	-0.0181673	-0.719151	645-05-6	DNA Damage/DNA Repair	DNA Alkylating	Launched	DNA synthesis inhibitor
AMD 3100 octahydrochloride	0.315921	1.0699	0.663	-0.0698954	0.268107	0.337	0.0688929	0.53097	155148-31-5	Autophagy; GPCR/G Protein; Immunology/Inflammation	CXCL12; CXCR4
Amifostine	0.315921	1.00058	0.676027	-0.000578119	0.315526	0.323973	0.00844699	-0.336989	20537-88-6	Others	Others	Launched	reducing agent	ALPPL2|ENPP1
Aminacrine	0.315921	0.945768	0.495024	0.0542316	0.35302	0.504976	0.151956	1.72369	90-45-9	Others	Others	Preclinical
Aminoglutethimide	0.315921	1.08078	0.705073	-0.080777	0.260664	0.294927	0.0342631	0.0337117	125-84-8	Endocrinology/Hormones	Aromatase	Launched	glucocorticoid receptor antagonist	CYP11A1|CYP19A1
Amprenavir	0.315921	0.991318	0.653002	0.00868219	0.321861	0.346998	0.0251373	-0.0973278	161814-49-9	Microbiology&Virology; Proteases/Proteasome	HIV protease	Launched	HIV protease inhibitor
Amsacrine	0.315921	0.193805	0.208037	0.806195	0.867422	0.791963	-0.0754593	-1.54182	51264-14-3	DNA Damage/DNA Repair; Membrane transporter/Ion channel	Potassium Channel; Topo II	Launched	topoisomerase inhibitor	KCNH2|TOP2A
Anastrozole	0.315921	1.01798	0.676928	-0.0179771	0.303624	0.323072	0.0194485	-0.179015	120511-73-1	Endocrinology/Hormones	Aromatase	Launched	aromatase inhibitor	CYP19A1
Andrographolide	0.315921	1.02561	0.676354	-0.0256122	0.298401	0.323646	0.025245	-0.0957823	5508-58-7	NF-?b	NF-?B	Phase 2	tumor necrosis factor production inhibitor	IL1B|IL6|NFKB1|NFKB2|TNF
Anethole trithione	0.315921	1.0907	0.6865	-0.0907047	0.253872	0.3135	0.0596273	0.397922	532-11-6	Others	Others	Launched	glutathione transferase stimulant
Apalutamide	0.315921	1.08221	0.697273	-0.0822094	0.259684	0.302727	0.0430435	0.159791	956104-40-8	Membrane transporter/Ion channel; Endocrinology/Hormones; Neuroscience	Androgen Receptor; GABAR	Launched	androgen receptor antagonist
Apatinib	0.315921	1.01908	0.426798	-0.0190775	0.302871	0.573202	0.270331	3.42348	811803-05-1	Angiogenesis; Apoptosis; Tyrosine Kinase/Adaptors	c-Kit; RET; c-Src; VEGFR2	Phase 3	RET tyrosine kinase inhibitor	CSK|KDR|KIT|RET
Apigenin	0.315921	1.08445	0.674088	-0.0844472	0.258153	0.325912	0.067759	0.514688	520-36-5	Metabolism	CYP2C9	Preclinical	casein kinase inhibitor|cell proliferation inhibitor	AKR1B1|AR|CDK6|CFTR|CYP19A1|CYP1B1|HSD17B1
Arctigenin	0.315921	0.403827	0.303955	0.596173	0.723751	0.696045	-0.0277056	-0.856113	7770-78-7	Autophagy; Proteases/Proteasome	Autophagy; MMP	Preclinical	MEK inhibitor	CHUK|MAP2K1
Arsenic oxide (3)	0.315921	1.03443	0.724841	-0.0344255	0.292372	0.275159	-0.0172127	-0.705443	1327-53-3	Others	Others	Launched	apoptosis stimulant	AKT1|CCND1|IKBKB|JUN|MAPK1|MAPK3|TXNRD1
Artamine	0.315921	1.08558	0.683543	-0.0855775	0.25738	0.316457	0.0590768	0.390017	52-67-5	Others	Copper	Launched	chelating agent
Axitinib	0.315921	0.985903	0.383188	0.0140968	0.325565	0.616812	0.291247	3.72381	319460-85-0	Angiogenesis; Tyrosine Kinase/Adaptors	PDGFR?; VEGFR1; VEGFR2; VEGFR3; c-kit	Launched	PDGFR tyrosine kinase receptor inhibitor|VEGFR inhibitor	CSF1|FLT1|FLT4|KDR|PLK4
Bardoxolone Methyl	0.315921	0.761951	0.408842	0.238049	0.478766	0.591158	0.112392	1.15559	218600-53-4	NF-?b	IKK	Phase 3	nuclear factor erythroid derived|like (NRF2) activator	PPARG|STAT3
Baricitinib	0.315921	1.04343	0.669905	-0.0434278	0.286213	0.330095	0.0438816	0.171826	1187594-09-7	Angiogenesis; Cell Cycle/Checkpoint; Tyrosine Kinase/Adaptors; Chromatin/Epigenetic; JAK/STAT signaling; Stem Cells	Chk2; JAK1; JAK2; JAK3; Tyk2	Launched	JAK inhibitor	JAK1|JAK2
Batyl alcohol	0.315921	1.00854	0.652402	-0.00853639	0.310082	0.347598	0.0375158	0.0804184	544-62-7	Immunology/Inflammation	Others
Belinostat	0.315921	0.923018	0.512127	0.076982	0.368583	0.487873	0.119289	1.25463	414864-00-9	Chromatin/Epigenetic; DNA Damage/DNA Repair; NF-?b	HDAC	Launched	HDAC inhibitor	HDAC1|HDAC10|HDAC11|HDAC2|HDAC3|HDAC4|HDAC5|HDAC6|HDAC7|HDAC8|HDAC9
Bendamustine hydrochloride	0.315921	1.09243	0.713179	-0.092428	0.252693	0.286821	0.0341271	0.0317586	3543-75-7	DNA Damage/DNA Repair	DNA synthesis	Launched	DNA inhibitor
Berberine	0.315921	0.906113	0.562662	0.0938874	0.380148	0.437338	0.05719	0.362925	2086-83-1	Microbiology&virology	Antibacterial	Launched	LDL receptor activator	LDLR
Bestatin hydrochloride	0.315921	1.05492	0.671812	-0.0549215	0.278351	0.328188	0.0498367	0.257337	65391-42-6	Cytoskeletal Signaling; Metabolism	Aminopeptidase; CD13
Beta-Carotene	0.315921	0.968313	0.695721	0.0316869	0.337598	0.304279	-0.0333186	-0.936712	7235-40-7	Metabolism	VA	Launched
Bexarotene	0.315921	1.11501	0.687318	-0.115014	0.237243	0.312682	0.0754393	0.624972	153559-49-0	Metabolism	RXR	Launched	retinoid receptor agonist	RXRA|RXRB|RXRG
Bicalutamide	0.315921	0.995845	0.67922	0.00415478	0.318764	0.32078	0.00201584	-0.429335	90357-06-5	Endocrinology/Hormones	Androgen Receptor	Launched	androgen receptor antagonist	AR
Bicyclol	0.315921	1.07692	0.675843	-0.0769166	0.263304	0.324157	0.060853	0.415523	118159-48-1	Microbiology&Virology	HBV	Launched	NFkB pathway inhibitor	HSPA1A|HSPB1
Binimetinib	0.315921	0.771824	0.53509	0.228176	0.472012	0.46491	-0.00710188	-0.560259	606143-89-9	MAPK	MEK	Launched	MEK inhibitor	MAP2K1|MAP2K2
Bleomycin Sulfate	0.315921	0.724634	0.273676	0.275366	0.504293	0.726324	0.22203	2.72991	9041-93-4	DNA Damage/DNA Repair	DNA/RNA Synthesis	Launched	DNA synthesis inhibitor
Bosutinib	0.315921	0.687164	0.36975	0.312836	0.529926	0.63025	0.100324	0.982294	380843-75-4	Angiogenesis; Cytoskeletal Signaling	Abl; c-Src	Launched	Abl kinase inhibitor|Bcr-Abl kinase inhibitor|SRC inhibitor	ABL1|BCR|CAMK1D|CAMK2G|CDK2|FRK|FYN|HCK|LYN|MAP2K1|MAP2K2|MAP3K2|MAP4K5|SRC|STK10|STK24|STK4|TNK2|TXK
Brigatinib	0.315921	0.712118	0.365107	0.287882	0.512855	0.634893	0.122038	1.29409	1197953-54-0	Angiogenesis; Immunology/Inflammation; Tyrosine Kinase/Adaptors; JAK/STAT signaling	ALK; EGFR (C797S/del19); FLT3; IGF-1R; ROS1	Launched	ALK tyrosine kinase receptor inhibitor|EGFR inhibitor	ALK|EGFR
Brivudine	0.315921	1.10559	0.714745	-0.10559	0.24369	0.285255	0.041565	0.138561	69304-47-8	Microbiology&Virology	HSV-1; VZV	Launched	DNA directed DNA polymerase inhibitor
Buparlisib	0.315921	0.765766	0.50491	0.234234	0.476156	0.49509	0.0189345	-0.186396	944396-07-0	PI3K/Akt/mTOR signaling	p110?; p110?; p110?; p110?; Vps34	Phase 3	PI3K inhibitor	PIK3CA|PIK3CG
Busulfan	0.315921	1.08995	0.668596	-0.089949	0.254389	0.331404	0.0770146	0.647591	55-98-1	DNA Damage/DNA Repair	DNA Alkylation	Launched	DNA inhibitor
Cabazitaxel	0.315921	0.274505	0.205797	0.725495	0.812217	0.794203	-0.0180139	-0.716948	183133-96-2	Cytoskeletal Signaling	microtubule	Launched	microtubule inhibitor	TUBA1A|TUBA1B|TUBA1C|TUBA3C|TUBA3D|TUBA3E|TUBA4A|TUBB|TUBB1|TUBB2A|TUBB2B|TUBB3|TUBB4A|TUBB4B|TUBB6|TUBB8
Cabozantinib	0.315921	1.06177	0.620224	-0.0617723	0.273664	0.379776	0.106111	1.0654	849217-68-1	Angiogenesis; Tyrosine Kinase/Adaptors	c-Kit; c-Met; VEGFR2/KDR; FLT4; Axl	Launched	RET tyrosine kinase inhibitor|VEGFR inhibitor	KDR|MET|RET
Calcium folinate	0.315921	1.04644	0.651446	-0.0464375	0.284155	0.348554	0.0643992	0.466444	1492-18-8	DNA Damage/DNA Repair; Metabolism	Thymidylate synthase; VB
Calcium Levofolinate	0.315921	0.704868	0.707723	0.295132	0.517815	0.292277	-0.225537	-3.69683	80433-71-2	Others	Others	Launched
Camostat mesilate	0.315921	1.04955	0.66725	-0.0495483	0.282027	0.33275	0.050723	0.270064	59721-29-8	Membrane transporter/Ion channel	epithelial sodium channel (ENaC)	Launched	protease inhibitor	PRSS1
Capecitabine	0.315921	1.04454	0.681232	-0.0445351	0.285456	0.318768	0.0333123	0.0200586	154361-50-9	DNA Damage/DNA Repair	Thymidine phosphorylase	Launched	DNA synthesis inhibitor|thymidylate synthase inhibitor	TYMS
Carbendazim	0.315921	1.05588	0.686456	-0.0558772	0.277697	0.313544	0.0358474	0.0564604	10605-21-7	Microbiology&virology	Antifungal	Launched	microtubule inhibitor|tubulin polymerization inhibitor	TP53|TUBB
Carfilzomib	0.315921	0.208095	0.182137	0.791905	0.857647	0.817863	-0.0397841	-1.02955	868540-17-4	Proteases/Proteasome; Ubiquitination	Proteasome	Launched	proteasome inhibitor	PSMA1|PSMA2|PSMA3|PSMA4|PSMA5|PSMA6|PSMA7|PSMA8|PSMB1|PSMB10|PSMB11|PSMB2|PSMB3|PSMB4|PSMB5|PSMB6|PSMB7|PSMB8|PSMB9
Carmofur	0.315921	0.929348	0.597551	0.0706521	0.364253	0.402449	0.0381955	0.0901777	61422-45-5	DNA Damage/DNA Repair	DNA/RNA Synthesis	Launched	thymidylate synthase inhibitor	TYMS
Carmustine	0.315921	1.0644	0.663139	-0.0644048	0.271864	0.336861	0.0649972	0.47503	154-93-8	DNA Damage/DNA Repair	DNA Alkylator	Launched	DNA alkylating agent|DNA inhibitor	GSR
Catharanthine	0.315921	0.997135	0.697776	0.00286505	0.317881	0.302224	-0.0156576	-0.683113	2468-21-5	Neuroscience	nAChR	Preclinical	tubulin polymerization inhibitor
Cediranib	0.315921	0.777864	0.45278	0.222136	0.46788	0.54722	0.0793408	0.680993	288383-20-0	Angiogenesis; Tyrosine Kinase/Adaptors	c-Kit; PDGFR?; VEGFR1/FLT1; VEGFR2/KDR; VEGFR3/FLT4	Phase 3	KIT inhibitor|VEGFR inhibitor	CSF1R|FLT1|FLT3|FLT4|KDR|KIT|PDGFRA|PDGFRB
Cephalomannine	0.315921	0.262229	0.200196	0.737771	0.820615	0.799804	-0.0208106	-0.757106	71610-00-9	Cytoskeletal Signaling	Microtubule/Tubulin	Preclinical	DNA polymerase inhibitor
Cepharanthine	0.315921	1.0727	0.59989	-0.0727039	0.266186	0.40011	0.133924	1.46477	481-49-2	Apoptosis	TNF-?	Phase 2	NFkB pathway inhibitor
Chidamide	0.315921	1.221	0.690856	-0.220999	0.164741	0.309144	0.144403	1.61524	743420-02-2	Chromatin/Epigenetic; DNA Damage/DNA Repair; NF-?b	HDAC1; HDAC2; HDAC3; HDAC8	Launched	HDAC inhibitor	HDAC10|HDAC3
Chloroambucil	0.315921	1.03462	0.72092	-0.0346163	0.292241	0.27908	-0.0131613	-0.647269	305-03-3	DNA Damage/DNA Repair	DNA Alkylation
Chloroquine diphosphate	0.315921	1.09326	0.634226	-0.0932581	0.252126	0.365774	0.113649	1.17363	50-63-5	Autophagy; Immunology/Inflammation	Autophagy; TLR7; TLR9	Launched	antimalarial agent	MRGPRX1
Chlorotrianisene	0.315921	0.976394	0.674607	0.0236061	0.33207	0.325393	-0.00667693	-0.554157	569-57-3	Endocrinology/Hormones	ER	Launched	estrogenic hormone	ESR1|ESR2
Chlorpromazine hydrochloride	0.315921	1.00036	0.649263	-0.000357931	0.315677	0.350737	0.0350604	0.0451601	69-09-0	GPCR/G Protein; Neuroscience	5-HT2A; D2	Launched	dopamine receptor antagonist	ADRA1A|ADRA1B|ADRA1D|ADRA2A|ADRA2B|ADRA2C|CALM1|CHRM1|CHRM3|DRD1|DRD2|DRD3|DRD4|DRD5|HRH1|HRH4|HTR1A|HTR2A|HTR2B|HTR2C|HTR6|HTR7|KCNH2|ORM1|ORM2|SMPD1|TRPC5
cis-Anethol	0.315921	0.19411	0.244521	0.80589	0.867214	0.755479	-0.111735	-2.06271	104-46-1	Others	Others
Cladribine	0.315921	0.317484	0.304025	0.682516	0.782816	0.695975	-0.0868416	-1.70526	4291-63-8	Neuroscience	Adenosine deaminase (MM1.S cells); Adenosine deaminase (RPMI8226 cells); Adenosine deaminase (U266 cells)	Launched	adenosine deaminase inhibitor|ribonucleotide reductase inhibitor	ADA|PNP|POLA1|POLE|POLE2|POLE3|POLE4|RRM1|RRM2|RRM2B
Clioquinol	0.315921	1.0776	0.711536	-0.0775979	0.262838	0.288464	0.0256253	-0.0903207	130-26-7	Microbiology&Virology	Antibiotic	Withdrawn	chelating agent	OPRK1
Clofarabine	0.315921	0.637375	0.26871	0.362625	0.563985	0.73129	0.167304	1.94408	123318-82-1	DNA Damage/DNA Repair	RR	Launched	ribonucleotide reductase inhibitor	POLA1|POLD1|POLE|RRM1|RRM2|RRM2B
Cobimetinib	0.315921	0.778095	0.344235	0.221905	0.467722	0.655765	0.188043	2.24188	934660-93-2	MAPK	MEK1	Launched	MEK inhibitor	MAP2K1
Copanlisib	0.315921	0.686852	0.377411	0.313148	0.530139	0.622589	0.09245	0.869233	1032568-63-0	PI3K/Akt/mTOR signaling	PI3K?; PI3K?; PI3K?; PI3K?	Launched	PI3K inhibitor	PIK3CA|PIK3CB|PIK3CD|PIK3CG
Crenolanib	0.315921	0.681111	0.296802	0.318889	0.534066	0.703198	0.169132	1.97033	670220-88-9	Angiogenesis; Tyrosine Kinase/Adaptors	PDGFR?; PDGFR?; FLT3	Phase 3	PDGFR tyrosine kinase receptor inhibitor	CSF1R|FLT3|KIT|PDGFRA|PDGFRB
Crizotinib	0.315921	0.930969	0.373251	0.0690306	0.363144	0.626749	0.263605	3.3269	877399-52-5	Angiogenesis; Tyrosine Kinase/Adaptors	ALK; c-Met	Launched	ALK tyrosine kinase receptor inhibitor	ALK|MET
Crocin	0.315921	1.07367	0.677325	-0.0736697	0.265526	0.322675	0.0571489	0.362335	42553-65-1	Others	Others
Cyclocytidine hydrochloride	0.315921	0.451024	0.313131	0.548976	0.691464	0.686869	-0.00459462	-0.524257	10212-25-6	DNA Damage/DNA Repair	DNA/RNA Synthesis	Preclinical	DNA synthesis inhibitor|RNA synthesis inhibitor
Cyclophosphamide monohydrate	0.315921	1.08911	0.672822	-0.0891063	0.254966	0.327178	0.072212	0.57863	6055-19-2	DNA Damage/DNA Repair; Immunology/Inflammation	DNA; MRP1	Launched	DNA alkylating agent	CYP2A6|CYP2B6|CYP2C18|CYP2C19|CYP2C8|CYP2C9|CYP2D6|CYP3A4|CYP3A5|CYP3A7
Cytarabine	0.315921	0.328097	0.404117	0.671903	0.775556	0.595883	-0.179673	-3.03826	147-94-4	DNA Damage/DNA Repair	DNA synthesis	Launched	ribonucleotide reductase inhibitor	POLA1|POLB|POLD1|POLE
Dabrafenib	0.315921	1.02066	0.64705	-0.0206572	0.30179	0.35295	0.0511601	0.27634	1195765-45-7	MAPK	B-Raf; B-Raf (V600E); C-Raf	Launched	RAF inhibitor	BRAF|LIMK1|NEK11|RAF1|SIK1
Dacarbazine	0.315921	1.08402	0.705696	-0.0840195	0.258446	0.294304	0.035858	0.0566124	4342-03-04	DNA Damage/DNA Repair	DNA polymerase beta	Launched	DNA alkylating agent	PGD|POLA2
Dacomitinib	0.315921	0.812154	0.429399	0.187846	0.444423	0.570601	0.126178	1.35354	1110813-31-4	Angiogenesis; JAK/STAT signaling; Tyrosine Kinase/Adaptors	EGFR; HER2/ErbB2; HER2/ErbB2	Launched	EGFR inhibitor	EGFR|ERBB2|ERBB4
Dasatinib	0.315921	0.564899	0.33326	0.435101	0.613565	0.66674	0.0531755	0.30528	302962-49-8	Angiogenesis; Tyrosine Kinase/Adaptors; Cytoskeletal Signaling	Abl; c-Kit (D816V); c-Kit (wt); Src	Launched	Bcr-Abl kinase inhibitor|ephrin inhibitor|KIT inhibitor|PDGFR tyrosine kinase receptor inhibitor|SRC inhibitor|tyrosine kinase inhibitor	ABL1|ABL2|BLK|EPHA2|FGR|FRK|FYN|HCK|KIT|LCK|LYN|PDGFRB|SRC|SRMS|STAT5B|YES1
Dasatinib monohydrate	0.315921	0.515194	0.304185	0.484806	0.647567	0.695815	0.048248	0.234524	863127-77-9	Angiogenesis; Tyrosine Kinase/Adaptors; Cytoskeletal Signaling	Abl; c-Kit (D816V); c-Kit (wt); EphA2; Src
Daunorubicin hydrochloride	0.315921	0.163828	0.10512	0.836172	0.887929	0.89488	0.00695082	-0.358473	23541-50-6	DNA Damage/DNA Repair	DNA synthesis	Launched	RNA synthesis inhibitor|topoisomerase inhibitor	TOP2A|TOP2B
Decitabine	0.315921	0.861562	0.587826	0.138438	0.410624	0.412174	0.00154972	-0.436029	2353-33-5	Chromatin/Epigenetic	DNA methyltransferase (DNMT)	Launched	DNA methyltransferase inhibitor	DNMT1|DNMT3A
Dexamethasone Sodium Phosphate	0.315921	0.904955	0.628743	0.0950452	0.38094	0.371257	-0.00968319	-0.597325	55203-24-2	Immunology/Inflammation; Neuroscience	COX-2; IL receptor	Launched	glucocorticoid receptor agonist	ANXA1|NOS2|NR0B1|NR3C1|NR3C2
Dexrazoxane HCl	0.315921	1.09783	0.71725	-0.0978257	0.249001	0.28275	0.0337492	0.0263326	149003-01-0	DNA Damage	Topoisomerase	Launched	chelating agent|topoisomerase inhibitor	TOP2A|TOP2B
Dimethyl fumarate	0.315921	1.11473	0.702242	-0.11473	0.237437	0.297758	0.060321	0.407884	624-49-7	Others	KEAP1-Nrf2	Launched	nuclear factor erythroid derived|like (NRF2) activator	KEAP1
Dinaciclib	0.315921	0.189859	0.140864	0.810141	0.870121	0.859136	-0.010985	-0.616018	779353-01-4	Cell Cycle/Checkpoint	CDK1; CDK2; CDK5; CDK9	Phase 3	CDK inhibitor	CDK1|CDK2|CDK5|CDK9
Disulfiram	0.315921	0.896361	0.59649	0.103639	0.386818	0.40351	0.0166913	-0.218607	97-77-8	Metabolism	ALDH1; DBH	Launched	aldehyde dehydrogenase inhibitor|DNA methyltransferase inhibitor|TRPV agonist	ALDH2|DBH
DL-Menthol	0.315921	1.00741	0.699904	-0.00740773	0.310854	0.300096	-0.0107579	-0.612757	89-78-1	Others	Others	Launched		OPRK1|TRPA1|TRPM8|TRPV3
Docetaxel	0.315921	0.259737	0.197905	0.740263	0.82232	0.802095	-0.0202245	-0.74869	114977-28-5	Cytoskeletal Signaling	microtubule	Launched	tubulin polymerization inhibitor	BCL2|MAP2|MAP4|MAPT|NR1I2|TUBA1A|TUBA1B|TUBA1C|TUBA3C|TUBA3D|TUBA3E|TUBA4A|TUBB|TUBB1|TUBB2A|TUBB2B|TUBB3|TUBB4A|TUBB4B|TUBB6|TUBB8
Dovitinib	0.315921	0.899255	0.475209	0.100745	0.384839	0.524791	0.139952	1.55132	405169-16-6	Angiogenesis; Tyrosine Kinase/Adaptors	c-Kit; FGFR1; FGFR3; FLT3; VEGFR3/FLT4	Phase 3	EGFR inhibitor|FGFR inhibitor|FLT3 inhibitor|PDGFR tyrosine kinase receptor inhibitor|VEGFR inhibitor	CSF1R|EGFR|FGFR1|FGFR2|FGFR3|FLT1|FLT3|FLT4|INSR|KDR|KIT|PDGFRA|PDGFRB
Doxifluridine	0.315921	1.00586	0.635276	-0.00585938	0.311913	0.364724	0.0528105	0.300038	3094-09-05	DNA Damage/DNA Repair	Thymidine phosphorylase	Launched	thymidylate synthase inhibitor	TYMS
Doxorubicin hydrochloride	0.315921	0.190104	0.148394	0.809896	0.869954	0.851606	-0.0183482	-0.721748	25316-40-9	DNA Damage/DNA Repair	Topo II	Launched	topoisomerase inhibitor	TOP2A
Duvelisib	0.315921	0.942687	0.554563	0.0573127	0.355128	0.445437	0.090309	0.838489	1201438-56-3	PI3K/Akt/mTOR signaling	PI3K?; PI3K?; PI3K?; PI3K?	Launched	PI3K inhibitor	PIK3CA|PIK3CB|PIK3CD|PIK3CG
Edoxudine	0.315921	0.981496	0.69086	0.0185042	0.32858	0.30914	-0.0194395	-0.737418	15176-29-1	Immunology/Inflammation	Antiviral	Launched	DNA directed DNA polymerase inhibitor
Embelin	0.315921	1.09885	0.69675	-0.0988481	0.248302	0.30325	0.0549479	0.330731	550-24-3	Apoptosis; GPCR/G Protein; Metabolism	XIAP; 5-Lipoxygenase; mPGES-1	Preclinical	HCV inhibitor|XIAP inhibitor	XIAP
Enasidenib	0.315921	1.00147	0.648584	-0.00147449	0.314913	0.351416	0.0365029	0.065873	1446502-11-9	Metabolism	IDH2	Launched	isocitrate dehydrogenase inhibitor	IDH1
Encorafenib	0.315921	1.02729	0.716004	-0.0272877	0.297255	0.283996	-0.0132585	-0.648663	1269440-17-6	MAPK Signaling	B-Raf (V600E)	Launched	RAF inhibitor	BRAF
Entinostat	0.315921	1.14597	0.660005	-0.145971	0.216066	0.339995	0.12393	1.32126	209783-80-2	Chromatin/Epigenetic; DNA Damage/DNA Repair	HDAC1; HDAC3	Phase 3	HDAC inhibitor	HDAC1|HDAC2|HDAC3|HDAC9
Entospletinib	0.315921	1.06111	0.688234	-0.0611123	0.274116	0.311766	0.0376505	0.0823521	1229208-44-9	Angiogenesis	Syk	Phase 2	SYK inhibitor	SYK
Enzalutamide	0.315921	1.06564	0.660222	-0.0656359	0.271021	0.339778	0.0687563	0.529008	915087-33-1	Endocrinology/Hormones	Androgen Receptor	Launched	androgen receptor antagonist	AR
Enzastaurin	0.315921	1.09103	0.700879	-0.0910338	0.253647	0.299121	0.0454733	0.194682	170364-57-5	Cytoskeletal Signaling	PKC?; PKC?; PKC?; PKC?	Phase 3	PKC inhibitor	AKT1|GSK3B|PRKCA|PRKCB|PRKCD|PRKCG
Epirubicin hydrochloride	0.315921	0.149932	0.165884	0.850068	0.897435	0.834116	-0.0633192	-1.3675	56390-09-1	DNA Damage/DNA Repair	Topo	Launched	topoisomerase inhibitor	CHD1|TOP2A
EPZ6438	0.315921	1.09058	0.715547	-0.0905798	0.253958	0.284453	0.0304952	-0.0203927	1403254-99-8	Chromatin/Epigenetic	EZH2; EZH2	Launched	histone lysine methyltransferase inhibitor	EZH2
Erlotinib	0.315921	0.864885	0.529633	0.135115	0.408351	0.470367	0.0620162	0.432226	183321-74-6	Angiogenesis; JAK/STAT signaling; Tyrosine Kinase/Adaptors	EGFR	Launched	EGFR inhibitor	EGFR|NR1I2
Estramustine phosphate sodium	0.315921	1.10141	0.69253	-0.101408	0.24655	0.30747	0.0609202	0.416488	52205-73-9	Cytoskeletal Signaling	Microtubule/Tubulin	Launched	DNA synthesis inhibitor|microtubule inhibitor	ESR1|ESR2|MAP1A|MAP2
Ethambutol dihydrochloride	0.315921	1.04965	0.645223	-0.0496478	0.281958	0.354777	0.072819	0.587345	1070-11-7	Microbiology&virology	Antifungal	Launched	bacterial cell wall synthesis inhibitor
Etidronate	0.315921	0.989497	0.69673	0.0105031	0.323106	0.30327	-0.0198368	-0.743124	2809-21-4	Microbiology&Virology; Others	HAP; PTPase S; V-type proton ATPase catalytic subunit	Launched	bone resorption inhibitor	ATP6V1A|PTPRS
Etoposide	0.315921	0.247766	0.24742	0.752234	0.830509	0.75258	-0.0779286	-1.57728	33419-42-0	DNA Damage/DNA Repair	Topo II	Launched	topoisomerase inhibitor	TOP2A|TOP2B
Etoricoxib	0.315921	1.05212	0.653037	-0.0521196	0.280268	0.346963	0.0666959	0.499422	202409-33-4	Immunology/Inflammation; Neuroscience	COX	Launched	cyclooxygenase inhibitor	PTGS2
Everolimus	0.315921	0.697323	0.59698	0.302677	0.522977	0.40302	-0.119957	-2.18077	159351-69-6	PI3K/Akt/mTOR signaling	mTOR (FKBP12)	Launched	mTOR inhibitor	MTOR
Exemestane	0.315921	1.08177	0.728316	-0.0817663	0.259987	0.271684	0.0116974	-0.290316	107868-30-4	Endocrinology/Hormones	Aromatase (human); Aromatase (rat)	Launched	aromatase inhibitor	CYP19A1
Floxuridine	0.315921	0.298737	0.302986	0.701263	0.79564	0.697014	-0.0986265	-1.87448	50-91-9	DNA Damage/DNA Repair	Thymidylate synthase	Launched	DNA synthesis inhibitor	TYMS
Fludarabine	0.315921	1.08737	0.651968	-0.0873658	0.256156	0.348032	0.0918754	0.860982	21679-14-1	JAK/STAT signaling; Stem Cells; DNA Damage/DNA Repair	STAT1; DNA synthesis	Launched	ribonucleotide reductase inhibitor	ADA|DCK|POLA1|RRM1|RRM2
Fludarabine Phosphate	0.315921	1.04179	0.656059	-0.0417887	0.287335	0.343941	0.0566058	0.354536	75607-67-9	DNA Damage/DNA Repair	DNA polymerase ?; DNA polymerase ?	Launched	ribonucleotide reductase inhibitor	POLA1|POLD1|POLE|RRM1|RRM2|RRM2B
Fluorocytosine	0.315921	1.09038	0.690308	-0.0903816	0.254093	0.309692	0.0555982	0.340067	2022-85-7	DNA Damage/DNA Repair	DNA synthesis	Launched	other antifungal	DNMT1
Fluorouracil	0.315921	0.713208	0.557759	0.286792	0.51211	0.442241	-0.0698693	-1.46155	51-21-8	DNA Damage/DNA Repair	Thymidylate synthase	Launched	thymidylate synthase inhibitor	DPYD|TYMS
Flutamide	0.315921	1.11104	0.693215	-0.111043	0.23996	0.306785	0.0668254	0.501282	13311-84-7	Endocrinology/Hormones	Androgen Receptor	Launched	androgen receptor antagonist	AHR|AR
Formestane	0.315921	1.04362	0.667551	-0.043624	0.286079	0.332449	0.0463697	0.207553	566-48-3	Endocrinology/Hormones	Aromatase	Launched	aromatase inhibitor	CYP19A1
Fosbretabulin Disodium	0.315921	0.258018	0.177492	0.741982	0.823496	0.822508	-0.000987414	-0.47246	168555-66-6	Cytoskeletal Signaling	Tubulin	Phase 3	tubulin polymerization inhibitor|VE-cadherin antagonist	CDH5
Fruquintinib	0.315921	1.0534	0.697891	-0.053401	0.279391	0.302109	0.0227181	-0.132066	1194506-26-7	Angiogenesis; Tyrosine Kinase/Adaptors	VEGFR	Launched	VEGFR inhibitor	KDR
Fulvestrant	0.315921	0.97246	0.558946	0.0275402	0.334761	0.441054	0.106293	1.068	129453-61-8	Endocrinology/Hormones	ER	Launched	estrogen receptor antagonist	ESR1|ESR2|GPER1
Gefitinib	0.315921	0.846773	0.528335	0.153227	0.420741	0.471665	0.0509245	0.272957	184475-35-2	Angiogenesis; JAK/STAT signaling; Tyrosine Kinase/Adaptors	Tyr1173 (NR6W cells); Tyr1173 (NR6wtEGFR cells); Tyr992 (NR6W cells); Tyr992 (NR6wtEGFR cells)	Launched	EGFR inhibitor	EGFR
Gemcitabine	0.315921	0.180147	0.198552	0.819853	0.876765	0.801448	-0.0753171	-1.53978	95058-81-4	Autophagy; DNA Damage/DNA Repair; Others	Autophagy; DNA synthesis	Launched	ribonucleotide reductase inhibitor	CMPK1|RRM1|RRM2|TYMS
Genistein	0.315921	1.0576	0.685332	-0.0575954	0.276522	0.314668	0.038146	0.0894671	446-72-0	Angiogenesis; JAK/STAT signaling; Tyrosine Kinase/Adaptors	EGFR	Phase 2/Phase 3	tyrosine kinase inhibitor	CFTR|ESR1|ESR2|ESRRA|ESRRB|ESRRG|NCOA1|NCOA2|PPARG|PTK2B|TOP2A|TRPC5
Gimeracil	0.315921	1.08001	0.699825	-0.0800058	0.261191	0.300175	0.0389836	0.101495	103766-25-2	Autophagy	DHPS	Launched	dihydropyrimidine dehydrogenase inhibitor	DPYD
Glycyrrhizin	0.315921	1.04971	0.696763	-0.0497081	0.281917	0.303237	0.0213196	-0.152147	1405-86-3	Metabolism	Dehydrogenase
Goserelin acetate	0.315921	1.07742	0.655352	-0.0774205	0.26296	0.344648	0.0816879	0.714696	145781-92-6	GPCR/G Protein	GNRHR	Launched	gonadotropin releasing factor hormone receptor agonist	GNRHR|LHCGR
Granisetron hydrochloride	0.315921	1.10754	0.713918	-0.107543	0.242354	0.286082	0.0437286	0.169629	107007-99-8	GPCR/G Protein; Neuroscience	5-HT	Launched	serotonin receptor antagonist	HTR3A
GSK343	0.315921	1.10358	0.701083	-0.103584	0.245062	0.298917	0.0538549	0.315035	1346704-33-3	Chromatin/Epigenetic	EZH1; EZH2
Hesperetin	0.315921	1.07935	0.694909	-0.079346	0.261643	0.305091	0.0434482	0.165602	520-33-2	GPCR/G Protein; Stem Cells; Neuroscience	HT; TGF?	Launched	ACAT inhibitor	DGAT1|MTTP|SOAT1|SOAT2
Homoharringtonine	0.315921	0.194626	0.14308	0.805374	0.86686	0.85692	-0.00994045	-0.601019	26833-87-4	JAK/STAT signaling; Stem Cells	STAT3	Launched	protein synthesis inhibitor	RPL3
Hydralazine hydrochloride	0.315921	1.05399	0.621924	-0.0539914	0.278987	0.378076	0.0990891	0.964565	304-20-1	Metabolism	AO	Launched	vasodilator
Hydrocortisone butyrate	0.315921	0.883734	0.637625	0.116266	0.395456	0.362375	-0.0330811	-0.933301	13609-67-1	GPCR/G Protein; Metabolism	Annexin A1; Glucocorticoid Receptor	Launched	glucocorticoid receptor agonist	NR3C1
Hydroxy Camptothecine	0.315921	0.159278	0.166727	0.840722	0.891041	0.833273	-0.0577681	-1.28779	64439-81-2	DNA Damage/DNA Repair	Topo I
Hydroxyurea	0.315921	1.05819	0.674384	-0.058192	0.276114	0.325616	0.0495026	0.25254	127-07-1	DNA Damage/DNA Repair	ribonucleoside diphosphate reductase	Launched	ribonucleotide reductase inhibitor	RRM1|RRM2|RRM2B
Ibandronate sodium	0.315921	1.03643	0.712773	-0.0364284	0.291002	0.287227	-0.00377464	-0.512482	138844-81-2	Microbiology&Virology; Others	HAP; FPS	Launched	bone resorption inhibitor	FDPS
Ibrutinib	0.315921	0.844543	0.538866	0.155457	0.422267	0.461134	0.0388675	0.0998275	936563-96-1	Angiogenesis; Tyrosine Kinase/Adaptors	BLK; Bmx; BTK; FGR; CSK	Launched	Bruton's tyrosine kinase (BTK) inhibitor	BLK|BMX|BTK
Icotinib	0.315921	0.911278	0.566196	0.0887223	0.376615	0.433804	0.0571899	0.362923	610798-31-7	Angiogenesis; JAK/STAT signaling; Tyrosine Kinase/Adaptors	EGFR	Launched	EGFR inhibitor	EGFR
Idelalisib	0.315921	1.00343	0.614115	-0.00342832	0.313576	0.385885	0.0723083	0.580012	870281-82-6	PI3K/Akt/mTOR signaling	p110?; p110?	Launched	PI3K inhibitor	PIK3CA|PIK3CB|PIK3CD|PIK3CG
Ifosfamide	0.315921	1.01944	0.683107	-0.0194425	0.302621	0.316893	0.0142713	-0.253356	3778-73-2	DNA Damage/DNA Repair	DNA/RNA Synthesis	Launched	DNA alkylating agent	CYP2A6|CYP2B6|CYP2C18|CYP2C19|CYP2C8|CYP2C9|CYP3A4|CYP3A5|CYP3A7|PTGS1
Imatinib	0.315921	1.06025	0.654612	-0.0602533	0.274703	0.345388	0.0706843	0.556694	152459-95-5	Angiogenesis; Tyrosine Kinase/Adaptors; Cytoskeletal Signaling	v-Abl; c-Kit; PDGFR	Launched	Bcr-Abl kinase inhibitor|KIT inhibitor|PDGFR tyrosine kinase receptor inhibitor	ABL1|CSF1R|DDR1|KIT|NTRK1|PDGFRA|PDGFRB|RET
Imatinib Mesylate	0.315921	1.08602	0.702964	-0.0860247	0.257074	0.297036	0.0399624	0.115549	220127-57-1	Angiogenesis; Tyrosine Kinase/Adaptors; Cytoskeletal Signaling	v-Abl; c-Kit; PDGFR	Launched	Bcr-Abl kinase inhibitor|KIT inhibitor|PDGFR tyrosine kinase receptor inhibitor	ABL1|CSF1R|DDR1|KIT|NTRK1|PDGFRA|PDGFRB|RET
Imiquimod	0.315921	1.11221	0.702049	-0.112212	0.239159	0.297951	0.0587919	0.385927	99011-02-6	Immunology/Inflammation	TLR7; TLR8	Launched	interferon inducer|toll-like receptor agonist	TLR7|TLR8
Irinotecan	0.315921	0.00123802	0.00201935	0.998762	0.999153	0.997981	-0.00117245	-0.475117	97682-44-5	DNA Damage/DNA Repair	Topo I	Launched	topoisomerase inhibitor	TOP1|TOP1MT
Irinotecan hydrochloride trihydrate	0.315921	0.913114	0.613516	0.0868856	0.375358	0.386484	0.0111259	-0.298522	136572-09-3	DNA Damage/DNA Repair	Topo I	Launched	topoisomerase inhibitor	TOP1|TOP1MT
Isoliquiritigenin	0.315921	1.06293	0.662675	-0.0629271	0.272874	0.337325	0.0644502	0.467175	961-29-5	Endocrinology/Hormones; Enzyme	Aldose reductase	Preclinical	guanylate cyclase activator	GABBR1
Isotretinoin	0.315921	1.10667	0.66041	-0.10667	0.242951	0.33959	0.0966391	0.929385	4759-48-2	Metabolism	RAR	Launched	retinoid receptor agonist	RARA|RARB|RARG
Ivosidenib	0.315921	1.0718	0.664143	-0.0717954	0.266808	0.335857	0.0690494	0.533218	1448347-49-6	Metabolism	IDH1	Launched	isocitrate dehydrogenase inhibitor	IDH1
Ixabepilone	0.315921	0.249811	0.196495	0.750189	0.82911	0.803505	-0.0256052	-0.825954	219989-84-1	Cytoskeletal Signaling	microtubule(tubulin stabilising)	Launched	microtubule stabilizing agent	TUBB
Ixazomib	0.315921	0.213236	0.216728	0.786764	0.85413	0.783272	-0.0708578	-1.47575	1072833-77-2	Proteases/Proteasome; Ubiquitination	20S proteasome; 20S proteasome	Launched	proteasome inhibitor
Ixazomib Citrate	0.315921	0.215445	0.212618	0.784555	0.852619	0.787382	-0.0652363	-1.39503	1201902-80-8	Proteases/Proteasome; Ubiquitination	20S proteasome; 20S proteasome	Launched	proteasome inhibitor
Lapatinib	0.315921	0.831803	0.482355	0.168197	0.430982	0.517645	0.086663	0.786136	231277-92-2	Angiogenesis; MAPK; JAK/STAT signaling; Tyrosine Kinase/Adaptors	EGFR; HER2/ErbB2	Launched	EGFR inhibitor	EGFR|ERBB2
Lapatinib Ditosylate	0.315921	0.836086	0.470611	0.163914	0.428052	0.529389	0.101338	0.996852	388082-77-7	Angiogenesis; MAPK; JAK/STAT signaling; Tyrosine Kinase/Adaptors	EGFR; HER2/ErbB2	Launched	EGFR inhibitor	EGFR|ERBB2
Lapatinib ditosylate monohydrate	0.315921	0.875604	0.481987	0.124396	0.401018	0.518013	0.116995	1.22168	388082-78-8	Angiogenesis; JAK/STAT signaling; Tyrosine Kinase/Adaptors	EGFR; HER2/ErbB2
LDK378	0.315921	1.02275	0.562393	-0.0227502	0.300359	0.437607	0.137249	1.51251	1032900-25-6	Angiogenesis; Tyrosine Kinase/Adaptors	ALK; IGF-1R; Insulin Receptor	Launched	ALK tyrosine kinase receptor inhibitor	ALK|FLT3|IGF1R|INSR|TSSK1B
Ledipasvir	0.315921	1.00178	0.579598	-0.00178106	0.314703	0.420402	0.105698	1.05947	1256388-51-8	Microbiology&Virology; Proteases/Proteasome	GT1a; GT1b	Launched	HCV inhibitor
Lenalidomide	0.315921	0.99303	0.671477	0.00697005	0.32069	0.328523	0.00783306	-0.345804	191732-72-6	Apoptosis	TNF-?	Launched	anticancer agent	TNF
Lenvatinib	0.315921	1.09422	0.707898	-0.0942207	0.251467	0.292102	0.0406351	0.125208	417716-92-8	Angiogenesis; Tyrosine Kinase/Adaptors	FGFR1; PDGFR?; VEGFR1/FLT1; VEGFR2/KDR; VEGFR3/FLT4	Launched	FGFR inhibitor|KIT inhibitor|PDGFR tyrosine kinase receptor inhibitor|VEGFR inhibitor	FLT4|KDR
Letrozole	0.315921	1.03331	0.688233	-0.0333082	0.293136	0.311767	0.0186313	-0.19075	112809-51-5	Endocrinology/Hormones	Aromatase	Launched	aromatase inhibitor	CYP19A1
Leuprorelin Acetate	0.315921	0.972333	0.697566	0.027667	0.334848	0.302434	-0.032414	-0.923722	53714-56-0	GPCR/G Protein	GNRHR
Limonin	0.315921	1.06674	0.661465	-0.0667355	0.270269	0.338535	0.0682655	0.52196	1180-71-8	Microbiology&Virology; Proteases/Proteasome	HIV Protease	Preclinical	HIV protease inhibitor
Lomustine	0.315921	1.07981	0.711251	-0.079815	0.261322	0.288749	0.0274275	-0.0644426	13010-47-4	DNA Damage/DNA Repair; Others	DNA Alkylating; Stathmin-4	Launched	DNA synthesis inhibitor
Lonafarnib	0.315921	0.478228	0.36641	0.521772	0.672854	0.63359	-0.0392644	-1.02209	193275-84-2	MAPK	K-ras-4B; H-ras; N-ras	Phase 3	farnesyltransferase inhibitor	FNTA|HRAS|KRAS|NRAS
Lumacaftor	0.315921	1.06784	0.682765	-0.0678448	0.26951	0.317235	0.0477247	0.227011	936727-05-8	Membrane transporter/Ion channel	F508del-CFTR	Launched	CFTR channel agonist	CFTR
Masitinib	0.315921	0.916174	0.626239	0.0838261	0.373265	0.373761	0.000495704	-0.451164	790299-79-5	Angiogenesis; Tyrosine Kinase/Adaptors; Cytoskeletal Signaling	Abl1; c-Fms; Kit; Hck; PDGFR?; PDGFR?; Lyn B; Src	Launched	KIT inhibitor|PDGFR tyrosine kinase receptor inhibitor|SRC inhibitor	FGFR3|KIT|PDGFRA|PDGFRB
Mechlorethamine hydrochloride	0.315921	1.08095	0.687177	-0.0809523	0.260544	0.312823	0.0522789	0.292405	55-86-7	DNA Damage/DNA Repair	DNA/RNA Synthesis
Megestrol acetate	0.315921	1.00018	0.616533	-0.000176287	0.315801	0.383467	0.0676665	0.51336	595-33-5	Endocrinology/Hormones; Metabolism	ER; Glucocorticoid Receptor	Launched	progesterone receptor agonist	NR3C1|PGR
Melatonine	0.315921	1.02844	0.703123	-0.0284363	0.296469	0.296877	0.000407992	-0.452423	73-31-4	Endocrinology/Hormones; GPCR/G Protein; Metabolism; Neuroscience	CAM; ER; melatonin receptor; MPO; ROR?	Launched	melatonin receptor agonist|nitric oxide synthase inhibitor	ASMT|CALM1|CALR|EPX|ESR1|HTR2B|MPO|MTNR1A|MTNR1B|NQO2|RORB
Melphalan	0.315921	1.06061	0.707107	-0.0606069	0.274462	0.292893	0.0184318	-0.193615	148-82-3	DNA Damage/DNA Repair	DNA	Launched	DNA alkylating agent|DNA inhibitor
Menatetrenone	0.315921	1.04322	0.658471	-0.0432211	0.286355	0.341529	0.0551737	0.333972	11032-49-8	Metabolism	VK2 analog	Launched	bone resorption inhibitor
Mercaptopurine	0.315921	0.881694	0.579307	0.118306	0.396852	0.420693	0.0238408	-0.115945	50-44-2	Metabolism; Others	IMPDH; HPRT	Launched	immunosuppressant|protein synthesis inhibitor|purine antagonist	HPRT1|IMPDH1|IMPDH2|PPAT
Mesna	0.315921	1.06516	0.682232	-0.0651649	0.271344	0.317768	0.0464241	0.208335	19767-45-4	Others	Others	Launched	antioxidant
Metformin hydrochloride	0.315921	1.08611	0.685681	-0.0861104	0.257015	0.314319	0.0573034	0.364553	1115-70-4	PI3K/Akt/mTOR signaling	AMPK	Launched	insulin sensitizer	ACACB|PRKAB1
Methotrexate	0.315921	0.266476	0.26372	0.733524	0.81771	0.73628	-0.0814299	-1.62755	59-05-2	Metabolism	hDHFR	Launched	dihydrofolate reductase inhibitor	DHFR
Miltefosine	0.315921	1.06276	0.661298	-0.0627576	0.27299	0.338702	0.0657121	0.485296	58066-85-6	Cytoskeletal Signaling; PI3K/Akt/mTOR signaling	PKC; Akt	Launched	membrane integrity inhibitor	PLA2G1B
Miriplatin	0.315921	1.0858	0.670205	-0.0857952	0.257231	0.329795	0.0725642	0.583687	141977-79-9	DNA Damage/DNA Repair	DNA Alkylator/Crosslinker	Launched	DNA synthesis inhibitor
Mitomycin C	0.315921	0.251803	0.261609	0.748197	0.827747	0.738391	-0.0893554	-1.74136	50-07-7	DNA Damage/DNA Repair	DNA synthesis	Launched	DNA alkylating agent|DNA synthesis inhibitor
Mitotan	0.315921	1.05415	0.679664	-0.0541547	0.278875	0.320336	0.0414604	0.137059	53-19-0	Neuroscience	Adrenodoxin	Launched	antineoplastic agent	CYP11A1|CYP11B1|ESR1
Mitoxantrone	0.315921	0.186003	0.155522	0.813997	0.872759	0.844478	-0.0282808	-0.864372	65271-80-9	DNA Damage/DNA Repair	Topo II	Launched	topoisomerase inhibitor	TOP2A
Mitoxantrone hydrochloride	0.315921	0.16036	0.148341	0.83964	0.890301	0.851659	-0.0386418	-1.01315	70476-82-3	DNA Damage/DNA Repair	Topo II	Launched	topoisomerase inhibitor	TOP2A
Mocetinostat	0.315921	0.603179	0.438362	0.396821	0.587378	0.561638	-0.02574	-0.827888	726169-73-9	Chromatin/Epigenetic; DNA Damage/DNA Repair	HDAC1; HDAC11; HDAC2; HDAC3	Phase 2	HDAC inhibitor	HDAC1|HDAC11|HDAC2|HDAC3
Mylosar	0.315921	0.970253	0.707787	0.0297472	0.336271	0.292213	-0.0440574	-1.09091	320-67-2	Chromatin/Epigenetic	DNA methyltransferase (DNMT)	Launched	DNA methyltransferase inhibitor	DNMT1|DNMT3A
Naringin	0.315921	1.08913	0.676387	-0.0891319	0.254948	0.323613	0.0686652	0.527701	10236-47-2	Metabolism	CYP450	Preclinical	cytochrome P450 inhibitor	SLCO1A2
Nedaplatin	0.315921	1.11096	0.708052	-0.110964	0.240014	0.291948	0.0519346	0.287461	95734-82-0	DNA Damage/DNA Repair	DNA synthesis	Launched	DNA inhibitor
Neratinib	0.315921	0.693353	0.331174	0.306647	0.525692	0.668826	0.143134	1.59702	698387-09-6	Angiogenesis; JAK/STAT signaling; Tyrosine Kinase/Adaptors	EGFR; HER2	Launched	EGFR inhibitor	EGFR|ERBB2|KDR
Nifedipine	0.315921	1.08435	0.701947	-0.0843548	0.258216	0.298053	0.0398367	0.113744	21829-25-4	Membrane transporter/Ion channel; Neuroscience	Calcium Channel; CAM; Potassium Channel	Launched	calcium channel blocker	CACNA1C|CACNA1D|CACNA1F|CACNA1H|CACNA1S|CACNA2D1|CACNB2|CALM1|GLRA1|GLRA3|GLRB|KCNA1|KCNA5|NR1I2|TRPM3
Nilotinib	0.315921	1.06118	0.710917	-0.0611776	0.274071	0.289083	0.015012	-0.242721	641571-10-0	Angiogenesis; Cytoskeletal Signaling	Bcr-Abl	Launched	Abl kinase inhibitor|Bcr-Abl kinase inhibitor	ABL1|KIT
Nilutamide	0.315921	1.04922	0.726443	-0.0492152	0.282254	0.273557	-0.00869725	-0.583168	63612-50-0	Endocrinology/Hormones	Androgen Receptor	Launched	androgen receptor antagonist	AR
Nimorazole	0.315921	1.08081	0.686901	-0.0808132	0.260639	0.313099	0.0524596	0.295	6506-37-2	Others	Antiparasitic	Launched	bacterial DNA inhibitor
Nimustine Hydrochloride	0.315921	1.07145	0.686721	-0.0714521	0.267043	0.313279	0.046236	0.205633	55661-38-6	Others	Others	Launched	DNA alkylating agent
Nintedanib	0.315921	1.09503	0.580258	-0.0950291	0.250914	0.419742	0.168828	1.96596	656247-17-5	Angiogenesis; Tyrosine Kinase/Adaptors	FLT3; Lck; VEGFR1; VEGFR2; VEGFR3; FGPR1; FGFR2; FGFR3; PDGFR?; PDGFR?	Launched	FGFR inhibitor|PDGFR tyrosine kinase receptor inhibitor|VEGFR inhibitor	FGFR1|FGFR2|FGFR3|FGFR4|FLT1|FLT4|KDR|PDGFRA|PDGFRB
Niraparib	0.315921	0.829383	0.579451	0.170617	0.432637	0.420549	-0.0120884	-0.631862	1038915-60-4	Chromatin/Epigenetic; Others; DNA Damage/DNA Repair	TANK-1; PARP1; PARP2; PARP3; V-PARP	Launched	PARP inhibitor	PARP1
Nocodazole	0.315921	0.250805	0.1942	0.749195	0.828429	0.8058	-0.022629	-0.783218	31430-18-9	Angiogenesis; Cytoskeletal Signaling	Abl; Abl (E255K); Abl (T315I); microtubule	Preclinical	tubulin polymerization inhibitor	HPGDS
Noscapine hydrochloride	0.315921	1.11321	0.679806	-0.113212	0.238475	0.320194	0.0817184	0.715135	912-60-7	Endocrinology/Hormones; GPCR/G Protein; Neuroscience	Opioid alkaloid	Launched	bradykinin receptor antagonist|tubulin polymerization inhibitor	SIGMAR1
Olaparib	0.315921	0.927808	0.6752	0.0721918	0.365306	0.3248	-0.0405059	-1.03992	763113-22-0	Chromatin/Epigenetic; DNA Damage/DNA Repair	PARP1; PARP2	Launched	PARP inhibitor	PARP1|PARP2
Osimertinib	0.315921	0.830279	0.524264	0.169721	0.432024	0.475736	0.0437123	0.169394	1421373-65-0	Angiogenesis; JAK/STAT signaling; Tyrosine Kinase/Adaptors	EGFR (Exon 19 deletion); EGFR (L858R/T790M )	Launched	EGFR inhibitor	EGFR
Osimertinib mesylate	0.315921	0.782055	0.476186	0.217945	0.465013	0.523814	0.0588009	0.386056	1421373-66-1	Angiogenesis; JAK/STAT signaling; Tyrosine Kinase/Adaptors	EGFR (L858R); EGFR (L858R/T790M)
Oxaliplatin	0.315921	0.925932	0.518966	0.0740684	0.36659	0.481034	0.114444	1.18505	61825-94-3	DNA Damage/DNA Repair	DNA synthesis	Launched	DNA inhibitor
Paclitaxel	0.315921	0.252157	0.188591	0.747843	0.827505	0.811409	-0.016096	-0.689408	33069-62-4	Cytoskeletal Signaling	microtubule	Launched	tubulin polymerization inhibitor	BCL2|MAP2|MAP4|MAPT|NR1I2|TLR4|TUBA1A|TUBA1B|TUBA1C|TUBA3C|TUBA3D|TUBA3E|TUBA4A|TUBB|TUBB1|TUBB2A|TUBB2B|TUBB3|TUBB4A|TUBB4B|TUBB6|TUBB8
Pacritinib	0.315921	1.03276	0.393418	-0.032757	0.293513	0.606582	0.313069	4.03716	937272-79-2	Angiogenesis; Tyrosine Kinase/Adaptors; Chromatin/Epigenetic; Tyrosine Kinase/Adaptors; JAK/STAT signaling; Stem Cells	FLT3; FLT3 (D835Y); JAK2; JAK2 (V617F); Tyk2; JAK3	Phase 3	FLT3 inhibitor|JAK inhibitor	FLT3|JAK1|JAK2|JAK3
Palbociclib	0.315921	0.447986	0.339293	0.552014	0.693543	0.660707	-0.0328354	-0.929773	571190-30-2	Cell Cycle/Checkpoint	CDK4; CDK6	Launched	CDK inhibitor	CDK4|CDK6
Palbociclib hydrochloride	0.315921	0.464617	0.330219	0.535383	0.682166	0.669781	-0.012385	-0.636121	827022-32-2	Cell Cycle/Checkpoint	CDK4/CyclinD1; CDK4/CyclinD3; CDK6/CyclinD2
Palbociclib Isethionate	0.315921	0.441235	0.321742	0.558765	0.698161	0.678258	-0.0199025	-0.744067	827022-33-3	Cell Cycle/Checkpoint	CDK4/CyclinD1; CDK4/CyclinD3; CDK6/CyclinD2
Pamidronate disodium salt	0.315921	1.06476	0.697404	-0.0647587	0.271621	0.302596	0.030975	-0.0135034	57248-88-1	Microbiology&Virology; Others	HAP; FPPS	Launched	bone resorption inhibitor	FDPS
Panobinostat	0.315921	0.254503	0.19776	0.745497	0.8259	0.80224	-0.0236603	-0.798026	404950-80-7	Chromatin/Epigenetic; DNA Damage/DNA Repair	HDAC	Launched	HDAC inhibitor	HDAC1|HDAC2|HDAC3|HDAC4|HDAC6|HDAC7|HDAC8|HDAC9
Pazopanib	0.315921	1.03333	0.664088	-0.0333296	0.293121	0.335912	0.0427904	0.156157	444731-52-6	Angiogenesis; Tyrosine Kinase/Adaptors	c-Kit; PDGFR; VEGFR1; VEGFR2; VEGFR3	Launched	KIT inhibitor|PDGFR tyrosine kinase receptor inhibitor|VEGFR inhibitor	CSF1R|FGF1|FGFR1|FGFR3|FLT1|FLT4|ITK|KDR|KIT|PDGFRA|PDGFRB|SH2B3
Pemetrexed acid	0.315921	0.86958	0.518593	0.13042	0.405139	0.481407	0.0762676	0.636866	137281-23-3	DNA Damage/DNA Repair; Metabolism	DHFR; GARFT; Thymidylate synthase
Pemetrexed disodium	0.315921	0.456301	0.427601	0.543699	0.687854	0.572399	-0.115456	-2.11614	150399-23-8	DNA Damage/DNA Repair; Metabolism	DHFR; GARFT; Thymidylate synthase	Launched	dihydrofolate reductase inhibitor|thymidylate synthase inhibitor	ATIC|DHFR|GART|TYMS
Pemetrexed Disodium Hydrate	0.315921	0.431265	0.482088	0.568735	0.704981	0.517912	-0.187069	-3.14445	357166-30-4	DNA Damage/DNA Repair; Metabolism	DHFR; DHFR; GARFT; Thymidylate synthase
Pentostatin	0.315921	1.07225	0.687343	-0.0722519	0.266496	0.312657	0.0461616	0.204564	53910-25-1	Neuroscience	Adenosine receptor	Launched	adenosine deaminase inhibitor|ribonucleotide reductase inhibitor	ADA
Phenoxybenzamine hydrochloride	0.315921	1.04604	0.689637	-0.0460408	0.284426	0.310363	0.0259373	-0.0858412	63-92-3	GPCR/G Protein; Neuroscience	?-adrenergic receptor; CAM	Launched	adrenergic receptor antagonist	ADRA1A|ADRA1B|ADRA1D|ADRA2A|ADRA2B|ADRA2C
Piceatannol	0.315921	1.02513	0.714069	-0.0251271	0.298733	0.285931	-0.0128019	-0.642108	10083-24-6	Apoptosis; Cytoskeletal Signaling; GPCR/G Protein	cAK; PKC; MLCK	Preclinical	SYK inhibitor	ATP5A1|ATP5B|ATP5C1|IRF3
Pioglitazone hydrochloride	0.315921	1.10029	0.694468	-0.100289	0.247316	0.305532	0.0582164	0.377664	112529-15-4	Metabolism	human PPAR?; mouse PPAR?	Launched	insulin sensitizer|PPAR receptor agonist	PPARG|TRPM3
Pipobroman	0.315921	1.00748	0.710822	-0.0074775	0.310806	0.289178	-0.021628	-0.768844	54-91-1	Others	Others	Launched	DNA alkylating agent
Pirarubicin	0.315921	0.179506	0.181974	0.820494	0.877204	0.818026	-0.0591778	-1.30803	72496-41-4	DNA Damage/DNA Repair	Topo II	Launched	topoisomerase inhibitor	TOP2A
Pirfenidone	0.315921	1.05707	0.691478	-0.0570688	0.276882	0.308522	0.0316396	-0.00395953	53179-13-8	Stem Cells	TGF?2	Launched	TGF beta receptor inhibitor	FURIN|TNF
Pixantrone dimaleate	0.315921	0.251942	0.232736	0.748058	0.827652	0.767264	-0.0603884	-1.32542	144675-97-8	DNA Damage	Topoisomerase	Launched	topoisomerase inhibitor	TOP2A
Podophyllotoxin	0.315921	0.254505	0.190232	0.745495	0.825898	0.809768	-0.0161305	-0.689903	518-28-5	Cytoskeletal Signaling; DNA Damage/DNA Repair	microtubule; Topo II	Launched	microtubule inhibitor|tubulin polymerization inhibitor	IGF1R|TOP2A|TUBA4A|TUBB
Pomalidomide	0.315921	1.04004	0.688457	-0.0400424	0.288529	0.311543	0.0230141	-0.127816	19171-19-8	Apoptosis	TNF-?	Launched	angiogenesis inhibitor|tumor necrosis factor production inhibitor
Pracinostat	0.315921	0.401023	0.257454	0.598977	0.725669	0.742546	0.0168778	-0.215928	929016-96-6	Chromatin/Epigenetic; DNA Damage/DNA Repair; NF-?b	HDAC1; HDAC10; HDAC11; HDAC2; HDAC3; HDAC4; HDAC5; HDAC6; HDAC7; HDAC8; HDAC9	Phase 3	HDAC inhibitor	HDAC1|HDAC10|HDAC2|HDAC3|HDAC4|HDAC5|HDAC6|HDAC9
Pralatrexate	0.315921	0.264296	0.265996	0.735704	0.819201	0.734004	-0.0851973	-1.68165	146464-95-1	Metabolism	DHFR	Launched	dihydrofolate reductase inhibitor	DHFR
Prednisolone-21-acetate	0.315921	0.871669	0.628619	0.128331	0.40371	0.371381	-0.0323293	-0.922506	52-21-1	Metabolism	Glucocorticoid Receptor	Launched	glucocorticoid receptor agonist	NR3C1
Procarbazine hydrochloride	0.315921	1.09855	0.69368	-0.0985473	0.248507	0.30632	0.0578131	0.371871	366-70-1	DNA Damage/DNA Repair	DNA/RNA Synthesis	Launched	monoamine oxidase inhibitor
Procodazole	0.315921	0.956885	0.633687	0.0431152	0.345416	0.366313	0.0208977	-0.158206	23249-97-0	Microbiology&Virology	Antibacterial	Preclinical	immunostimulant
Propoxur	0.315921	1.03771	0.691154	-0.0377072	0.290127	0.308846	0.0187196	-0.189482	114-26-1	Neuroscience	AChR	Launched
Propranolol hydrochloride	0.315921	1.0276	0.662529	-0.0275997	0.297041	0.337471	0.0404301	0.122265	318-98-9	GPCR/G Protein	?-adrenergic receptor	Launched	adrenergic receptor antagonist	ADRB1|ADRB2
Puromycin dihydrochloride	0.315921	0.311522	0.232301	0.688478	0.786895	0.767699	-0.0191959	-0.733921	58-58-2	DNA Damage/DNA Repair; Microbiology&Virology	DNA synthesis; 60S ribosome	Preclinical	protein synthesis inhibitor	NHP2L1|RPL10L|RPL11|RPL13A|RPL15|RPL19|RPL23|RPL23A|RPL26L1|RPL3|RPL37|RPL8|RSL24D1
Quinestrol	0.315921	1.03345	0.664818	-0.0334548	0.293036	0.335182	0.0421459	0.146902	152-43-2	Endocrinology/Hormones	ER	Launched	estrogen receptor agonist	ESR1|ESR2
Radotinib	0.315921	1.10002	0.6917	-0.100018	0.247501	0.3083	0.060799	0.414748	926037-48-1	Angiogenesis; Cytoskeletal Signaling	Bcr-Abl1	Phase 3	Bcr-Abl kinase inhibitor
Raltitrexed	0.315921	0.276745	0.285689	0.723255	0.810685	0.714311	-0.0963742	-1.84214	112887-68-0	DNA Damage/DNA Repair	Thymidylate synthase	Launched	thymidylate synthase inhibitor	FPGS|TYMS
Rapamycin	0.315921	0.745561	0.62591	0.254439	0.489978	0.37409	-0.115888	-2.12234	53123-88-9	PI3K/Akt/mTOR signaling; Autophagy	mTOR; Autophagy	Launched	mTOR inhibitor	FKBP1A|MTOR
Rebamipide	0.315921	1.08394	0.673976	-0.0839355	0.258503	0.326024	0.067521	0.51127	90098-04-7	oxidation-reduction	Free radical scavengers	Launched	free radical scavenger	FPR1
Regorafenib	0.315921	0.91467	0.585637	0.0853301	0.374294	0.414363	0.0400691	0.117081	755037-03-7	Angiogenesis; Apoptosis; MAPK; Tyrosine Kinase/Adaptors	Kit; RET; Raf-1; VEGFR1; VEGFR2	Launched	FGFR inhibitor|KIT inhibitor|PDGFR tyrosine kinase receptor inhibitor|RAF inhibitor|RET tyrosine kinase inhibitor|VEGFR inhibitor	ABL1|BRAF|DDR2|EPHA2|FGFR1|FGFR2|FLT1|FLT4|FRK|KDR|KIT|MAPK11|NTRK1|PDGFRA|PDGFRB|RAF1|RET|TEK
Resveratrol	0.315921	1.08029	0.678539	-0.0802895	0.260997	0.321461	0.0604639	0.409936	501-36-0	Chromatin/Epigenetic; Immunology/Inflammation; DNA Damage/DNA Repair; Metabolism; NF-?b; Neuroscience	COX-1; COX-2; DNA polymerase ?; IKK?; LOX; Quinone reductase 2; SIRT1; SIRT2	Launched	cytochrome P450 inhibitor|SIRT activator	CSNK2A1|NQO2|PTGS1|PTGS2
Retinol palmitate	0.315921	1.03083	0.457093	-0.0308311	0.294831	0.542907	0.248077	3.10392	79-81-2	Others	Others
Ribociclib	0.315921	0.650868	0.388937	0.349132	0.554755	0.611063	0.0563075	0.350253	1211441-98-3	Cell Cycle/Checkpoint	CDK4	Launched	CDK inhibitor	CDK4|CDK6
Rifampicin	0.315921	1.08815	0.698711	-0.0881457	0.255623	0.301289	0.0456664	0.197454	13292-46-1	DNA Damage/DNA Repair; Microbiology&Virology	14-? Demethylase; DNA/RNA Synthesis	Launched	RNA polymerase inhibitor	NR1I2|SLCO1A2|SLCO1B1|SLCO1B3
Rociletinib	0.315921	0.883773	0.54656	0.116227	0.39543	0.45344	0.0580097	0.374695	1374640-70-6	Angiogenesis; JAK/STAT signaling; Tyrosine Kinase/Adaptors	EGFR (L858R/T790M); EGFR (wt)	Phase 3	EGFR inhibitor	EGFR
Rocilinostat	0.315921	1.08828	0.757258	-0.0882836	0.255529	0.242742	-0.0127869	-0.641892	1316214-52-4	Chromatin/Epigenetic; DNA Damage/DNA Repair; NF-?b	HDAC1; HDAC2; HDAC3; HDAC6; HDAC8	Phase 1/Phase 2	HDAC inhibitor	HDAC1|HDAC2|HDAC3|HDAC6|HDAC8
Rofecoxib	0.315921	1.05302	0.699793	-0.0530245	0.279649	0.300207	0.0205582	-0.16308	162011-90-7	Immunology/Inflammation; Neuroscience	COX-2	Withdrawn	cyclooxygenase inhibitor	ELN|PTGS2
Roflumilast	0.315921	1.10207	0.681599	-0.102068	0.246099	0.318401	0.0723021	0.579923	162401-32-3	Metabolism	PDE4A1; PDE4A4; PDE4B1; PDE4B2; PDE4C1	Launched	phosphodiesterase inhibitor	PDE4A|PDE4B|PDE4C|PDE4D
Romidepsin	0.315921	0.258598	0.204273	0.741402	0.823099	0.795727	-0.0273719	-0.851322	128517-07-7	Chromatin/Epigenetic; DNA Damage/DNA Repair; NF-?b	HDAC1; HDAC2	Launched	HDAC inhibitor	HDAC1|HDAC2|HDAC3|HDAC4|HDAC5|HDAC6|HDAC7|HDAC8|HDAC9
Rosiglitazone maleate	0.315921	1.12911	0.679975	-0.129109	0.227601	0.320025	0.0924242	0.868862	155141-29-0	Metabolism	PPAR?	Withdrawn	insulin sensitizer|PPAR receptor agonist	FFAR1|PPARG|TRPC5|TRPM3
Rucaparib Phosphate	0.315921	1.00529	0.632418	-0.00528888	0.312303	0.367582	0.0552783	0.335474	459868-92-9	Chromatin/Epigenetic; DNA Damage/DNA Repair	PARP	Phase 3	PARP inhibitor	PARP1|PARP2
Rutin	0.315921	1.05741	0.651488	-0.057406	0.276651	0.348512	0.0718602	0.573579	153-18-4	GPCR/G Protein	AKR	Launched	antioxidant|capillary stabilizing agent|nitric oxide scavenger	AKR1C3
S-Ruxolitinib	0.315921	1.04232	0.716557	-0.0423201	0.286971	0.283443	-0.00352849	-0.508948	941685-37-6	Angiogenesis; Cell Cycle/Checkpoint; Tyrosine Kinase/Adaptors; Chromatin/Epigenetic; JAK/STAT signaling; Stem Cells	JAK2; JAK1; Tyk2	Preclinical	JAK inhibitor	JAK1|JAK2
Selinexor	0.315921	0.347741	0.316659	0.652259	0.762118	0.683341	-0.0787771	-1.58946	1393477-72-9	Membrane Transporter/Ion Channel	CRM1	Launched	exportin antagonist	XPO1
Silibinin	0.315921	1.01354	0.70111	-0.0135418	0.306658	0.29889	-0.00776797	-0.569824	22888-70-6	Autophagy	Autophagy	Launched	cytochrome P450 inhibitor	ALOX5
Sodium etidronate	0.315921	1.08058	0.709187	-0.0805777	0.2608	0.290813	0.0300127	-0.0273211	7414-83-7	Proteases/Proteasome	protein tyrosine phosphatase
Sodium Phenylbutyrate	0.315921	1.06809	0.646237	-0.0680897	0.269343	0.353763	0.08442	0.753928	1716-12-7	Chromatin/Epigenetic; DNA Damage/DNA Repair; NF-?b	HDAC	Launched	HDAC inhibitor	HDAC1
Sonidegib	0.315921	0.982755	0.636766	0.0172452	0.327719	0.363234	0.0355156	0.0516966	956697-53-3	GPCR/G Protein; Stem Cells	Smoothened; Smoothened	Launched	smoothened receptor antagonist	SMO
Sorafenib	0.315921	1.11182	0.668274	-0.111823	0.239426	0.331726	0.0922997	0.867074	284461-73-0	Angiogenesis; MAPK; Tyrosine Kinase/Adaptors	c-Kit; FLT3; mPDGFR?; PDGFR?; B-Raf; B-Raf (V599E); Raf-1; VEGFR2/Flk2	Launched	FLT3 inhibitor|KIT inhibitor|PDGFR tyrosine kinase receptor inhibitor|RAF inhibitor|RET tyrosine kinase inhibitor|VEGFR inhibitor	BRAF|DDR2|FGFR1|FLT1|FLT3|FLT4|KDR|KIT|PDGFRB|RAF1|RET
Sorafenib tosylate	0.315921	0.984283	0.4913	0.0157172	0.326673	0.5087	0.182027	2.15549	475207-59-1	Angiogenesis; MAPK; Tyrosine Kinase/Adaptors	c-Kit; FLT3; mPDGFR?; PDGFR?; B-Raf; B-Raf (V599E); Raf-1; VEGFR2/Flk1	Launched	FLT3 inhibitor|KIT inhibitor|PDGFR tyrosine kinase receptor inhibitor|RAF inhibitor|RET tyrosine kinase inhibitor|VEGFR inhibitor	BRAF|DDR2|FGFR1|FLT1|FLT3|FLT4|KDR|KIT|PDGFRB|RAF1|RET
Streptozocin	0.315921	1.07855	0.719864	-0.0785507	0.262187	0.280136	0.0179498	-0.200535	18883-66-4	DNA Damage/DNA Repair	DNA alkylator	Launched	DNA alkylating agent
Sulindac	0.315921	1.01142	0.725038	-0.0114234	0.308107	0.274962	-0.0331451	-0.934221	38194-50-2	Immunology/Inflammation; Neuroscience	COX	Launched	cyclooxygenase inhibitor	AKR1B1
Sunitinib	0.315921	0.291651	0.199121	0.708349	0.800488	0.800879	0.000390776	-0.45267	557795-19-4	Angiogenesis; Tyrosine Kinase/Adaptors	c-Kit; FLT3; PDGFR?; VEGFR2	Launched	FLT3 inhibitor|KIT inhibitor|PDGFR tyrosine kinase receptor inhibitor|RET tyrosine kinase inhibitor|VEGFR inhibitor	CSF1R|FGFR1|FLT1|FLT3|FLT4|KDR|KIT|PDGFRA|PDGFRB|RET
Sunitinib Malate	0.315921	0.732648	0.459016	0.267352	0.498811	0.540984	0.0421722	0.14728	341031-54-7	Angiogenesis; Tyrosine Kinase/Adaptors	Kit; FLT3; PDGFR?; VEGFR2	Launched	FLT3 inhibitor|KIT inhibitor|PDGFR tyrosine kinase receptor inhibitor|RET tyrosine kinase inhibitor|VEGFR inhibitor	CSF1R|FGFR1|FLT1|FLT3|FLT4|KDR|KIT|PDGFRA|PDGFRB|RET
Swertiamarin	0.315921	1.05906	0.695137	-0.0590621	0.275518	0.304863	0.0293449	-0.036911	17388-39-5	Others	Others
Tamibarotene	0.315921	1.06848	0.669429	-0.068483	0.269074	0.330571	0.0614976	0.424778	94497-51-5	Metabolism	RAR?; RAR?	Launched	retinoid receptor agonist	RARA|RARB
Tamoxifen Z-isomer citrate	0.315921	1.02781	0.57503	-0.0278067	0.2969	0.42497	0.128071	1.38072	54965-24-1	Endocrinology/Hormones	ER	Launched	estrogen receptor antagonist|selective estrogen receptor modulator (SERM)	EBP|ESR1|ESR2|GPER1|PRKCA|PRKCB|PRKCD|PRKCE|PRKCG|PRKCI|PRKCQ|PRKCZ
Tandutinib	0.315921	1.02993	0.674258	-0.0299289	0.295448	0.325742	0.0302939	-0.0232838	387867-13-2	Angiogenesis; Tyrosine Kinase/Adaptors	c-Kit; CSF-1R; FLT3; PDGFR?; Src	Phase 2	FLT3 inhibitor|KIT inhibitor|PDGFR tyrosine kinase receptor inhibitor	CSF1R|FLT3|KIT|PDGFD|PDGFRB
Tanshinone I	0.315921	1.00259	0.703854	-0.00259114	0.314149	0.296146	-0.0180032	-0.716795	568-73-0	Metabolism	PLA2	Phase 2	AP inhibitor	IFNG
TAS-102	0.315921	0.472829	0.420699	0.527171	0.676548	0.579301	-0.0972474	-1.85468	733030-01-8	DNA Damage/DNA Repair	DNA/RNA Synthesis
Tazarotene	0.315921	1.03332	0.633814	-0.0333201	0.293128	0.366186	0.0730585	0.590785	118292-40-3	Metabolism	RAR	Launched	retinoid receptor agonist	RARA|RARB|RARG|RXRB
Tegafur	0.315921	0.982627	0.704057	0.0173727	0.327806	0.295943	-0.0318628	-0.915808	17902-23-7	DNA Damage/DNA Repair	DNA synthesis	Launched	thymidylate synthase inhibitor	TYMS
Telotristat Etiprate	0.315921	1.07243	0.626079	-0.0724337	0.266371	0.373921	0.10755	1.08606	1137608-69-5	Metabolism	Tryptophan hydroxylase
Temozolomide	0.315921	1.05227	0.687755	-0.0522676	0.280166	0.312245	0.0320783	0.00233952	85622-93-1	DNA Damage/DNA Repair	DNA replication	Launched	DNA alkylating agent	MGMT
Temsirolimus	0.315921	0.775334	0.609789	0.224666	0.469611	0.390211	-0.0794	-1.59841	162635-04-3	PI3K/Akt/mTOR signaling	mTOR	Launched	mTOR inhibitor	MTOR
Teniposide	0.315921	0.178969	0.205568	0.821031	0.877571	0.794432	-0.0831396	-1.6521	29767-20-2	DNA Damage/DNA Repair	Topo II	Launched	topoisomerase inhibitor	TOP2A|TOP2B
Tetrandrine	0.315921	0.972134	0.678944	0.0278655	0.334984	0.321056	-0.0139273	-0.658267	518-34-3	Membrane transporter/Ion channel	Calcium Channel	Preclinical	calcium channel blocker	SLC6A3
Thalidomide	0.315921	1.07187	0.657259	-0.0718654	0.26676	0.342741	0.0759811	0.632751	50-35-1	Apoptosis	TNF-?	Launched	tumor necrosis factor production inhibitor	TNF
Thioguanine	0.315921	0.786627	0.559147	0.213373	0.461885	0.440853	-0.0210318	-0.760282	154-42-7	Chromatin/Epigenetic	DNMT1	Launched	purine antagonist	IMPDH1|IMPDH2
Thioproline	0.315921	1.03347	0.681726	-0.0334737	0.293023	0.318274	0.0252515	-0.0956879	444-27-9	GPCR/G Protein	Annexin A5
Thymopentin	0.315921	1.04481	0.675066	-0.0448148	0.285265	0.324934	0.0396692	0.111339	69558-55-0	Endocrinology/Hormones	ER	Launched	immune response stimulator
Tilorone dihydrochloride	0.315921	1.04564	0.672413	-0.045644	0.284697	0.327587	0.0428892	0.157576	27591-69-1	Others	interferon inducer	Launched	interferon inducer
Tipiracil hydrochloride	0.315921	1.06657	0.710992	-0.0665731	0.27038	0.289008	0.0186274	-0.190806	183204-72-0	DNA Damage/DNA Repair	Nucleoside Antimetabolite/Analog	Launched	thymidine phosphorylase inhibitor
Tivozanib	0.315921	1.07208	0.647573	-0.0720847	0.26661	0.352427	0.0858169	0.773986	475108-18-0	Angiogenesis; Tyrosine Kinase/Adaptors	EphB2; PDGFR?; VEGFR1; VEGFR2; VEGFR3	Launched	VEGFR inhibitor	FLT1|FLT4|KDR|KIT|PDGFRA|PDGFRB
Topotecan hydrochloride	0.315921	0.176804	0.189173	0.823196	0.879052	0.810827	-0.0682252	-1.43795	119413-54-6	DNA Damage/DNA Repair	Topo I (DU-145 Luc cells); Topo I (MCF-7 Luc cells)	Launched	topoisomerase inhibitor	TOP1|TOP1MT
Toremifene	0.315921	1.00823	0.623304	-0.00822579	0.310294	0.376696	0.0664014	0.495194	89778-26-7	Endocrinology/Hormones	ER	Launched	estrogen receptor antagonist|selective estrogen receptor modulator (SERM)	ESR1
Toremifene citrate	0.315921	1.03838	0.614505	-0.0383847	0.289663	0.385495	0.0958319	0.917795	89778-27-8	Endocrinology/Hormones	ER	Launched	estrogen receptor antagonist|selective estrogen receptor modulator (SERM)	ESR1
Torezolid	0.315921	0.665383	0.517941	0.334617	0.544826	0.482059	-0.0627673	-1.35957	856866-72-3	Metabolism	MAO-A; MAO-B
Tozasertib	0.315921	0.254388	0.215458	0.745612	0.825979	0.784542	-0.0414369	-1.05329	639089-54-6	Cell Cycle/Checkpoint; Chromatin/Epigenetic	Aurora A; Aurora B; Aurora C	Phase 2	Aurora kinase inhibitor|Bcr-Abl kinase inhibitor|FLT3 inhibitor|JAK inhibitor	AURKA|AURKB|AURKC|LCK
Trametinib	0.315921	0.757634	0.48077	0.242366	0.481719	0.51923	0.0375111	0.0803501	871700-17-3	MAPK	MEK1; MEK2	Launched	MEK inhibitor	MAP2K1|MAP2K2
Tranylcypromine (2-PCPA) hydrochloride	0.315921	1.07833	0.682162	-0.0783294	0.262338	0.317838	0.0554999	0.338657	1986-47-6	Metabolism	MAO	Launched	monoamine oxidase inhibitor	KDM1A|MAOA|MAOB
Tretinoin	0.315921	1.07306	0.658526	-0.0730625	0.265941	0.341474	0.0755333	0.62632	302-79-4	Metabolism	RAR	Launched	retinoid receptor agonist|retinoid receptor ligand	ALDH1A1|ALDH1A2|GPRC5A|NR0B1|NR2C2|PPARD|RARA|RARB|RARG|RARRES1|RORB|RORC|RXRB|RXRG
Triethylenethiophosphoramide	0.315921	0.915815	0.677262	0.084185	0.373511	0.322738	-0.050773	-1.18734	52-24-4	DNA Damage/DNA Repair	DNA Alkylation
Trifluridine	0.315921	1.08236	0.690347	-0.082363	0.259579	0.309653	0.0500738	0.260741	70-00-8	DNA Damage/DNA Repair	DNA/RNA Synthesis; Thymidylate synthase	Launched	DNA directed DNA polymerase inhibitor|thymidylate synthase inhibitor	TYMS
Trilostane	0.315921	1.10378	0.709793	-0.103778	0.244929	0.290207	0.0452784	0.191883	13647-35-3	Metabolism	3 ?-hydroxysteroid dehydrogenase	Launched	3beta-hydroxy-delta5-steroid dehydrogenase inhibitor
Troglitazone	0.315921	1.11785	0.708136	-0.117853	0.235301	0.291864	0.0565629	0.35392	97322-87-7	Metabolism	PPAR?	Withdrawn	insulin sensitizer|PPAR receptor agonist	CYP2C8|PPARG|TRPM3
Ubenimex	0.315921	0.936095	0.660479	0.0639055	0.359638	0.339521	-0.0201169	-0.747146	58970-76-6	Immunology/Inflammation; Others	LTA(4)H-h; APN	Launched	leukotriene synthesis inhibitor	LTA4H|RNPEP
Ulipristal acetate	0.315921	1.03529	0.672658	-0.0352906	0.29178	0.327342	0.0355618	0.0523594	126784-99-4	Endocrinology/Hormones	PR	Launched	progesterone receptor antagonist	PGR
Uracil	0.315921	1.05713	0.680132	-0.0571317	0.276839	0.319868	0.043029	0.159584	66-22-8	Others	RNA	Launched		DPYD|UCKL1
Urethane	0.315921	1.06786	0.703654	-0.067863	0.269498	0.296346	0.0268484	-0.0727586	51-79-6	Membrane transporter/Ion channel; Neuroscience	?4?2 nAChR; glycine receptors; GABAR; AMPA; NMDA receptor	Preclinical	local anesthetic
Uridine	0.315921	1.06064	0.688289	-0.0606399	0.274439	0.311711	0.0372725	0.0769235	58-96-8	Others	LSm6	Phase 2	dopamine receptor agonist	LSM6|TYMP
Vandetanib	0.315921	0.862151	0.460569	0.137849	0.410221	0.539431	0.12921	1.39708	443913-73-3	Angiogenesis; JAK/STAT signaling; Tyrosine Kinase/Adaptors	EGFR; VEGFR2; VEGFR3	Launched	EGFR inhibitor|RET tyrosine kinase inhibitor|VEGFR inhibitor	EGFR|EPHA1|EPHA10|EPHA2|EPHA3|EPHA4|EPHA5|EPHA6|EPHA7|EPHA8|EPHB1|EPHB2|EPHB3|EPHB4|EPHB6|ERBB2|ERBB3|ERBB4|FLT1|FLT4|KDR|PTK6|RET|SRC|TEK|VEGFA
Vemurafenib	0.315921	1.07153	0.655519	-0.0715313	0.266988	0.344481	0.077493	0.654461	918504-65-1	Angiogenesis; MAPK; Neuroscience; Tyrosine Kinase/Adaptors	ACK1; MAP4K5 (KHS1); B-Raf; B-Raf (V600E); C-Raf; SRMS; FGR	Launched	RAF inhibitor	BRAF|RAF1
Vidarabine	0.315921	1.07081	0.712747	-0.0708064	0.267484	0.287253	0.0197691	-0.174412	5536-17-4	DNA Damage/DNA Repair; Tyrosine Kinase/Adaptors	DNA polymerase; DNA polymerase; Tyrosine Kinases	Launched	antiviral	ADA
Vinblastine sulfate	0.315921	0.242502	0.19199	0.757498	0.834109	0.80801	-0.0260993	-0.833048	143-67-9	Neuroscience	nAChR	Launched	microtubule inhibitor|tubulin polymerization inhibitor	JUN|TUBA1A|TUBB|TUBD1|TUBE1|TUBG1
Vincristine sulfate	0.315921	0.249386	0.187564	0.750614	0.8294	0.812436	-0.0169638	-0.701869	2068-78-2	Cytoskeletal Signaling	microtubule	Launched	tubulin polymerization inhibitor	TUBA4A|TUBB
Vinorelbine Tartrate	0.315921	0.261043	0.185436	0.738957	0.821426	0.814564	-0.00686236	-0.55682	125317-39-7	Cytoskeletal Signaling	Tubulin	Launched	tubulin polymerization inhibitor	TUBA1A|TUBA1B|TUBA1C|TUBA3C|TUBA3D|TUBA3E|TUBA4A|TUBB|TUBB1|TUBB2A|TUBB2B|TUBB3|TUBB4A|TUBB4B|TUBB6|TUBB8
Vismodegib	0.315921	0.979169	0.670276	0.0208308	0.330171	0.329724	-0.000446948	-0.464699	879085-55-9	GPCR/G Protein; Stem Cells	Hedgehog	Launched	hedgehog pathway inhibitor|smoothened receptor antagonist	SMO
Vitamin D2	0.315921	1.08923	0.699056	-0.089231	0.25488	0.300944	0.0460637	0.20316	50-14-6	DNA Damage/DNA Repair; Metabolism	DNA polymerase; VD3	Launched	vitamin analog	VDR
Volasertib	0.315921	0.228783	0.200735	0.771217	0.843495	0.799265	-0.0442298	-1.09339	755038-65-4	Cell Cycle/Checkpoint	PLK1	Phase 3	PLK inhibitor	PLK1
Vorinostat	0.315921	1.04122	0.615052	-0.0412177	0.287725	0.384948	0.0972225	0.937762	149647-78-9	Chromatin/Epigenetic; DNA Damage/DNA Repair	HDAC; HDAC1;HDAC2;HDAC3;HDAC6;HDAC8	Launched	HDAC inhibitor	HDAC1|HDAC10|HDAC11|HDAC2|HDAC3|HDAC5|HDAC6|HDAC8|HDAC9
VX661	0.315921	1.05297	0.681601	-0.0529694	0.279686	0.318399	0.0387128	0.097606	1152311-62-0	Membrane transporter/Ion channel	VFTR	Launched	CFTR channel agonist
XL184	0.315921	1.06367	0.65414	-0.0636736	0.272364	0.34586	0.0734967	0.597077	1140909-48-3	Angiogenesis; Tyrosine Kinase/Adaptors	Kit; c-Met; AXL; VEGFR2/KDR; VEGFR3/FLT4
Carboplatin	0.355321	0.996356	0.662294	0.00364404	0.35767	0.337706	-0.0199643	-0.744954	41575-94-4	DNA Damage/DNA Repair	DNA synthesis	Launched	DNA alkylating agent|DNA inhibitor
Cisplatin	0.358043	0.917538	0.649635	0.0824624	0.410981	0.350365	-0.0606156	-1.32868	15663-27-1	DNA Damage/DNA Repair	DNA synthesis	Launched	DNA alkylating agent|DNA synthesis inhibitor	XIAP
